# Supplementary material for: Single Muscle Immobilization Decreases Single-Fibre Myosin Heavy Chain Polymorphism: Possible Involvement of p38 and JNK MAP Kinases
Source: PLoS One. 2016 Jul 6;11(7):e0158630. doi: 10.1371/journal.pone.0158630 (PMC4934689; doi:10.1371/journal.pone.0158630)
Supplement: S1 File — (XLS) [file pone.0158630.s001.xls]

## Sheet: MHC
	Rat 1													Rat 2													Rat 3													Rat 4
	Control PL	I	IIa	IIx	IIb		Immo PL	I	IIa	IIx	IIb			Control PL	I	IIa	IIx	IIb		Immo PL	I	IIa	IIx	IIb			Control PL	I	IIa	IIx	IIb		Immo PL	I	IIa	IIx	IIb			Control PL	I	IIa	IIx	IIb		Immo PL	I	IIa	IIx
	Fibre						Fibre							Fibre						Fibre							Fibre						Fibre							Fibre						Fibre
	1		1				1		0.46	0.54				1			0.72	0.28		1			0.27	0.73			1		0.71	0.29			1			1				1	0.22	0.78				1			1
	2		0.15	0.85			2		1					2		1				2			1				2				1		2				1			2	0.08	0.48	0.44			2			0.08
	3			1			3			1				3			1			3				1			3			1			3			0.69	0.31			3				1		3
	4			1			4			0.29	0.71			4		0.07	0.93			4				1			4			0.73	0.27		4			1				4				1		4			1
	5	0.2	0.8				5			1				5		1				5			1				5		0.45	0.55			5			0.17	0.83			5			1			5		0.12	0.88
	6				1		6				1			6			1			6			1				6		1				6				1			6	0.18			0.82		6		1
	7			1			7			1				7		0.15	0.85			7			0.11	0.89			7		1				7			1				7		1				7
	8		1				8				1			8			1			8		0.19	0.81				8			0.65	0.35		8			0.68	0.32			8			0.27	0.73		8			0.79
	9	1					9			0.89	0.11			9			0.73	0.27		9				1			9		1				9				1			9			1			9			1
	10			0.58	0.42		10				1			10		1				10				1			10	1					10			1				10		0.1	0.15	0.75		10
	11			0.9	0.1		11			1				11				1		11		1					11				1		11		0.25	0.75				11		1				11			1
	12				1		12				1			12	0.2		0.8			12		0.12		0.88			12			0.76	0.24		12				1			12				1		12		0.09	0.91
	13	1					13			0.33	0.67			13			1			13				1			13		0.89	0.11			13			1				13			1			13		1
	14			0.66	0.34		14				1			14		0.17	0.31	0.52		14		1					14		1				14			1				14		0.21	0.27	0.52		14			0.25
	15				1		15			0.28	0.72			15			1			15		1					15		1				15		1					15			1			15			1
	16			1			16			1				16			0.66	0.34		16				1			16	0.21	0.49	0.3			16		0.12	0.88				16		0.39	0.61			16
	17				1		17		1					17	1					17		0.11	0.89				17				1		17				1			17		1				17			0.39
	18		0.34	0.66			18			1				18		1				18			1				18			0.85	0.15		18			1				18			1
	19	0.25	0.28	0.47			19				1			19			0.52	0.48		19			0.78	0.22			19			0.77	0.23		19		0.38		0.62			19	0.16	0.34		0.5
	20			0.66	0.34		20		0.32	0.68				20			1			20			1				20			1			20				1			20		0.17	0.83
	21			1			21			0.78	0.22			21		1				21			1				21		0.44	0.28	0.28		21			0.74	0.26			21			0.22	0.78
							22		0.26	0.74				22			0.47	0.53		22				1			22	1					22				1			22			1
							23				1			23		0.19		0.81		23			1				23			0.88	0.12		23			1				23				1
							24			1				24		1				24		0.11	0.89				24			1			24			0.77	0.23			24		0.19	0.81
							25			0.91	0.09			25				1		25				1			25		1				25		0.28	0.72				25				1
														26				1		26			1				26		1				26			0.64	0.36			26			1
														27		0.21	0.79			27				1			27			0.81	0.19		27			1				27				1
														28				1		28			0.6	0.4			28		0.78		0.22									28			0.21	0.79
														29		0.11	0.53	0.36		29				1			29			1										29		0.49	0.51
														30	1					30			1				30			0.33	0.67									30			1
														31		1				31				1			31			0.72	0.28									31			0.89	0.11
														32			0.79	0.21		32			1				32			1										32		1
																				33			0.61	0.39			33				1									33				1
																				34			1				34			0.85	0.15									34			0.77	0.23
																				35			1				35				1									35				1
																				36				1			36			1										36		0.27	0.73
																				37			1				37			0.69	0.31									37			0.35	0.65
																				38		0.22		0.78			38			1										38			0.53	0.47
																				39				1			39				1									39			1
																				40			1				40		1											40		1
																				41			1				41				1									41			1
																				42		1					42	0.36	0.35	0.29										42		1
																				43			0.75	0.25			43		0.44	0.56										43				1
																											44			1										44			0.23	0.77
																											45			1										45			0.72	0.28
																											46	1												46				1
																											47			0.86	0.14									47			1
																											48			1										48	0.11	0.39	0.5
																											49		0.41	0.59
																											50			1
																											51			1
[truncated: 11 more columns]

## Sheet: p-p38
		p-p38			Actine			p-p38 normalized	p38			Actine			p38 normalized
Gel 1		Expression	Blank	Final value	Expression	Blank	Final value		Expression	Blank	Final value	Expression	Blank	Final value
Sham	Control 1	129.09	172.42	43.33	59.54	281.95	222.41	0.19482	80.52	153.74	73.22	65.29	281.95	216.66	0.337949
	Immo 1	132.44	172.42	39.98	47.26	281.95	234.69	0.170352	85.91	156.95	71.04	53.9	281.95	228.05	0.311511
	Control 2	147.8	172.42	24.62	96.16	281.95	185.79	0.132515	89.07	164.91	75.84	88.53	281.95	193.42	0.3921
	Immo 2	146.18	172.42	26.24	127.38	281.95	154.57	0.169761	99.56	166.26	66.7	116.32	281.95	165.63	0.402705
6 days Immo	Control 1	164.24	172.42	8.18	83.26	281.95	198.69	0.0411697	90.97	162.67	71.7	101.54	281.95	180.41	0.397428
	Immo 1	135.7	172.42	36.72	71.39	281.95	210.56	0.174392	103.28	165.04	61.76	87.12	281.95	194.83	0.316994
	Control 2	147.21	172.42	25.21	68.93	281.95	213.02	0.118346	96.19	163.19	67	88.42	281.95	193.53	0.3462
	Immo 2	139.63	172.42	32.79	92.97	281.95	188.98	0.17351	88.99	160.18	71.19	92.16	281.95	189.79	0.375099
15 days Immo	Control 4	145.99	172.42	26.43	111.65	281.95	170.3	0.155197	87.19	155.51	68.32	111.89	281.95	170.06	0.401741
	Immo 4	118.22	172.42	54.2	101.53	281.95	180.42	0.30041	91.45	157.22	65.77	102.54	281.95	179.41	0.36659
	Control 5	142.78	172.42	29.64	96.11	281.95	185.84	0.159492	87.25	152.65	65.4	99.44	281.95	182.51	0.358337
	Immo 5	122.82	172.42	49.6	68.43	281.95	213.52	0.232297	78.37	149.79	71.42	80.99	281.95	200.96	0.355394
		p-p38			Actine			p-p38 normalized	p38			Actine			p38 normalized
Gel 2		Expression	Blank	Final value	Expression	Blank	Final value		Expression	Blank	Final value	Expression	Blank	Final value
Sham	Control 1
	Immo 1
	Control 3	148.48	177.62	29.14	84.81	233.94	149.13	0.1954	115.16	166.91	51.75	50.51	232.71	182.2	0.284029
	Immo 3	158.68	177.62	18.94	79.92	233.94	154.02	0.122971	117.49	168.46	50.97	44.45	232.71	188.26	0.270743
6 days Immo	Control 3	145.65	177.62	31.97	88.37	233.94	145.57	0.219619	125.42	171.72	46.3	40.47	232.71	192.24	0.240845
	Immo 3	132.24	177.62	45.38	89.58	233.94	144.36	0.314353	113.69	171.86	58.17	59.01	232.71	173.7	0.334888
	Control 9	145.7	177.62	31.92	34.91	233.94	199.03	0.160378	120.18	169.75	49.57	37.73	232.71	194.98	0.254231
	Immo 9	111.3	177.62	66.32	79.3	233.94	154.64	0.428867	111.61	169.51	57.9	68.66	232.71	164.05	0.352941
15 days Immo	Control 6	128.04	177.62	49.58	90.56	233.94	143.38	0.345794	112.23	170.07	57.84	62.61	232.71	170.1	0.340035
	Immo 6	115.98	177.62	61.64	74.3	233.94	159.64	0.386119	121.23	169.04	47.81	49.41	232.71	183.3	0.260829
	Control 7	131.98	177.62	45.64	81.56	233.94	152.38	0.299514	117.15	166.24	49.09	49.16	232.71	183.55	0.267448
	Immo 7	122.74	177.62	54.88	60.76	233.94	173.18	0.316896	112.46	163.59	51.13	48.25	232.71	184.46	0.277187

## Sheet: p-JNK
		p-JNK			Actine			p-JNK normalized	JNK			Actine			JNK normalized
Gel 1		Expression	Blank	Final value	Expression	Blank	Final value		Expression	Blank	Final value	Expression	Blank	Final value
Sham	Control 1	49.36	43.44	5.92	64.54	36.81	27.73	0.213487	134.32	196.75	62.43	34.05	177.72	143.67	1
	Immo 1	47.43	43.44	3.99	68.9	36.81	32.09	0.124338	149.56	196.75	47.19	78.91	177.72	98.81	0.477583
	Control 2	62.51	43.44	19.07	66.09	36.81	29.28	0.651298	146.25	196.75	50.5	75.35	177.72	102.37	0.493309
	Immo 2	57.19	43.44	13.75	67.38	36.81	30.57	0.449787	154.42	196.75	42.33	83.2	177.72	94.52	0.447842
6 days Immo	Control 1	45.52	43.44	2.08	68.95	36.81	32.14	0.0647169	144.56	196.75	52.19	57.24	177.72	120.48	0.433184
	Immo 1	50.09	43.44	6.65	69.73	36.81	32.92	0.202005	181.15	196.75	15.6	81.21	177.72	96.51	0.161641
	Control 2	46.3	43.44	2.86	68.85	36.81	32.04	0.0892634	169.3	196.75	27.45	56.69	177.72	121.03	0.226803
	Immo 2	50.06	43.44	6.62	69.37	36.81	32.56	0.203317	142.05	196.75	54.7	62.74	177.72	114.98	0.475735
15 days Immo	Control 4	45.56	43.44	2.12	68.21	36.81	31.4	0.0675159	140.33	196.75	56.42	71.05	177.72	106.67	0.528921
	Immo 4	47.84	43.44	4.4	70.54	36.81	33.73	0.130448	147.33	196.75	49.42	66.08	177.72	111.64	0.442673
	Control 5	45.45	43.44	2.01	67.16	36.81	30.35	0.0662273	143.21	196.75	53.54	64.62	177.72	113.1	0.473386
	Immo 5	51.73	43.44	8.29	73.77	36.81	36.96	0.224297	130.21	196.75	66.54	42.63	177.72	135.09	0.492561
		p-JNK			Actine			p-JNK normalized	JNK			Actine			JNK normalized
Gel 2		Expression	Blank	Final value	Expression	Blank	Final value		Expression	Blank	Final value	Expression	Blank	Final value
Sham	Control 1
	Immo 1
	Control 3	47.56	43.44	4.12	69.71	36.81	32.9	0.125228	149.72	196.75	47.03	54.29	177.72	123.43	0.381026
	Immo 3	45.36	43.44	1.92	63.18	36.81	26.37	0.07281	172.05	196.75	24.7	49.17	177.72	128.55	0.192143
6 days Immo	Control 3	44.09	43.44	0.65	63.29	36.81	26.48	0.0245468	146.33	196.75	50.42	44.5	177.72	133.22	0.378472
	Immo 3	53.13	43.44	9.69	72.16	36.81	35.35	0.274116	132.98	196.75	63.77	54.48	177.72	123.24	0.517446
	Control 9	48.37	43.44	4.93	70.46	36.81	33.65	0.146508	137.07	196.75	59.68	45.91	177.72	131.81	0.452773
	Immo 9	49.42	43.44	5.98	67.47	36.81	30.66	0.195042	160.92	196.75	35.83	51.96	177.72	125.76	0.284908
15 days Immo	Control 6	47.52	43.44	4.08	68.05	36.81	31.24	0.130602	172.13	196.75	24.62	56.76	177.72	120.96	0.203538
	Immo 6	50.01	43.44	6.57	65.65	36.81	28.84	0.227809	168	196.75	28.75	40.97	177.72	136.75	0.210238
	Control 7	45.53	43.44	2.09	65.26	36.81	28.45	0.0734622	162.3	196.75	34.45	46.78	177.72	130.94	0.263098
	Immo 7	50.83	43.44	7.39	72.77	36.81	35.96	0.205506	171.29	196.75	25.46	43.62	177.72	134.1	0.189858

## Sheet: ERK1
		p-ERK1			Actine			p-ERK1 normalized	ERK1			Actine			ERK1 normalized
Gel 1		Expression	Blank	Final value	Expression	Blank	Final value		Expression	Blank	Final value	Expression	Blank	Final value
Sham	Control 1	45.16	23.97	21.19	64.54	36.81	27.73	0.764154	140.36	234.5	94.14	34.05	177.72	143.67	0.655252
	Immo 1	37.21	23.97	13.24	68.9	36.81	32.09	0.41259	178.57	234.5	55.93	78.91	177.72	98.81	0.566036
	Control 2	36.92	23.97	12.95	66.09	36.81	29.28	0.442281	151.31	234.5	83.19	75.35	177.72	102.37	0.81264
	Immo 2	32.08	23.97	8.11	67.38	36.81	30.57	0.265293	177.13	234.5	57.37	83.2	177.72	94.52	0.606961
6 days Immo	Control 1	35.69	23.97	11.72	68.95	36.81	32.14	0.364655	155.31	234.5	79.19	57.24	177.72	120.48	0.657288
	Immo 1	47.95	23.97	23.98	69.73	36.81	32.92	0.728433	195.14	234.5	39.36	81.21	177.72	96.51	0.407833
	Control 2	34.63	23.97	10.66	68.85	36.81	32.04	0.332709	173.78	234.5	60.72	56.69	177.72	121.03	0.501694
	Immo 2	34.98	23.97	11.01	69.37	36.81	32.56	0.338145	146.7	234.5	87.8	62.74	177.72	114.98	0.763611
15 days Immo	Control 4	43.42	23.97	19.45	68.21	36.81	31.4	0.619427	155.09	234.5	79.41	71.05	177.72	106.67	0.744445
	Immo 4	44.92	23.97	20.95	70.54	36.81	33.73	0.621109	150.65	234.5	83.85	66.08	177.72	111.64	0.751075
	Control 5	40.56	23.97	16.59	67.16	36.81	30.35	0.546623	163.38	234.5	71.12	64.62	177.72	113.1	0.628824
	Immo 5	66.56	23.97	42.59	73.77	36.81	36.96	1.15233	154.8	234.5	79.7	42.63	177.72	135.09	0.589977
		p-ERK1			Actine			p-ERK1 normalized	ERK1			Actine			ERK1 normalized
Gel 2		Expression	Blank	Final value	Expression	Blank	Final value		Expression	Blank	Final value	Expression	Blank	Final value
Sham	Control 1
	Immo 1
	Control 3	43.39	23.97	19.42	69.71	36.81	32.9	0.590274	164.99	234.5	69.51	54.29	177.72	123.43	0.563153
	Immo 3	44.08	23.97	20.11	63.18	36.81	26.37	0.762609	180.74	234.5	53.76	49.17	177.72	128.55	0.418203
6 days Immo	Control 3	37.09	23.97	13.12	63.29	36.81	26.48	0.495468	192.96	234.5	41.54	44.5	177.72	133.22	0.311815
	Immo 3	35.36	23.97	11.39	72.16	36.81	35.35	0.322207	154.42	234.5	80.08	54.48	177.72	123.24	0.649789
	Control 9	44	23.97	20.03	70.46	36.81	33.65	0.595245	159.6	234.5	74.9	45.91	177.72	131.81	0.568242
	Immo 9	67.26	23.97	43.29	67.47	36.81	30.66	1.41194	177.33	234.5	57.17	51.96	177.72	125.76	0.454596
15 days Immo	Control 6	47.79	23.97	23.82	68.05	36.81	31.24	0.762484	159.66	234.5	74.84	56.76	177.72	120.96	0.618717
	Immo 6	49.69	23.97	25.72	65.65	36.81	28.84	0.891817	177.67	234.5	56.83	40.97	177.72	136.75	0.415576
	Control 7	35.15	23.97	11.18	65.26	36.81	28.45	0.39297	175.93	234.5	58.57	46.78	177.72	130.94	0.447304
	Immo 7	42	23.97	18.03	72.77	36.81	35.96	0.50139	184.25	234.5	50.25	43.62	177.72	134.1	0.37472

## Sheet: ERK2
		p-ERK2			Actine			p-ERK2 normalized	ERK2			Actine			ERK2 normalized
Gel 1		Expression	Blank	Final value	Expression	Blank	Final value		Expression	Blank	Final value	Expression	Blank	Final value
Sham	Control 1	62.19	24.63	37.56	64.54	36.81	27.73	1.35449	167.24	234.5	67.26	34.05	177.72	143.67	0.468156
	Immo 1	45.77	24.63	21.14	68.9	36.81	32.09	0.658772	186.07	234.5	48.43	78.91	177.72	98.81	0.490133
	Control 2	42.97	24.63	18.34	66.09	36.81	29.28	0.626366	179.5	234.5	55	75.35	177.72	102.37	0.537267
	Immo 2	36.17	24.63	11.54	67.38	36.81	30.57	0.377494	185.58	234.5	48.92	83.2	177.72	94.52	0.517562
6 days Immo	Control 1	42.94	24.63	18.31	68.95	36.81	32.14	0.569695	178.01	234.5	56.49	57.24	177.72	120.48	0.468875
	Immo 1	68.91	24.63	44.28	69.73	36.81	32.92	1.34508	206.3	234.5	28.2	81.21	177.72	96.51	0.292198
	Control 2	40.56	24.63	15.93	68.85	36.81	32.04	0.497191	195.78	234.5	38.72	56.69	177.72	121.03	0.319921
	Immo 2	38.34	24.63	13.71	69.37	36.81	32.56	0.421069	158.66	234.5	75.84	62.74	177.72	114.98	0.659593
15 days Immo	Control 4	49.12	24.63	24.49	68.21	36.81	31.4	0.779936	167.79	234.5	66.71	71.05	177.72	106.67	0.625387
	Immo 4	52.85	24.63	28.22	70.54	36.81	33.73	0.836644	160.81	234.5	73.69	66.08	177.72	111.64	0.660068
	Control 5	43.57	24.63	18.94	67.16	36.81	30.35	0.624053	178.6	234.5	55.9	64.62	177.72	113.1	0.494253
	Immo 5	83.17	24.63	58.54	73.77	36.81	36.96	1.58387	128.3	234.5	106.2	42.63	177.72	135.09	0.786143
		p-ERK2			Actine			p-ERK2 normalized	ERK2			Actine			ERK2 normalized
Gel 2		Expression	Blank	Final value	Expression	Blank	Final value		Expression	Blank	Final value	Expression	Blank	Final value
Sham	Control 1
	Immo 1
	Control 3	47.96	24.63	23.33	69.71	36.81	32.9	0.709119	163.09	234.5	71.41	54.29	177.72	123.43	0.578547
	Immo 3	92.33	24.63	67.7	63.18	36.81	26.37	2.56731	181.48	234.5	53.02	49.17	177.72	128.55	0.412447
6 days Immo	Control 3	46.75	24.63	22.12	63.29	36.81	26.48	0.835347	197.46	234.5	37.04	44.5	177.72	133.22	0.278036
	Immo 3	41.92	24.63	17.29	72.16	36.81	35.35	0.489109	156.91	234.5	77.59	54.48	177.72	123.24	0.629585
	Control 9	56.54	24.63	31.91	70.46	36.81	33.65	0.948291	163.89	234.5	70.61	45.91	177.72	131.81	0.535695
	Immo 9	89.71	24.63	65.08	67.47	36.81	30.66	2.12264	152.73	234.5	81.77	51.96	177.72	125.76	0.650207
15 days Immo	Control 6	50.78	24.63	26.15	68.05	36.81	31.24	0.837068	174.11	234.5	60.39	56.76	177.72	120.96	0.499256
	Immo 6	57.77	24.63	33.14	65.65	36.81	28.84	1.1491	148.68	234.5	85.82	40.97	177.72	136.75	0.627569
	Control 7	42.99	24.63	18.36	65.26	36.81	28.45	0.645343	187.29	234.5	47.21	46.78	177.72	130.94	0.360547
	Immo 7	64.68	24.63	40.05	72.77	36.81	35.96	1.11374	167.33	234.5	67.17	43.62	177.72	134.1	0.500895
